# Supplementary material for: Rapid Epidemic Expansion of Chikungunya Virus East/Central/South African Lineage, Paraguay
Source: Emerg Infect Dis. 2023 Sep;29(9):1859–63. doi: 10.3201/eid2909.230523 (PMC10461647; doi:10.3201/eid2909.230523)
Supplement: Appendix 2 — Virus strains used in study of rapid epidemic expansion of chikungunya virus East/Central/South African lineage, Paraguay. [file 23-0523-Techapp-s2.xlsx]

## Sheet: Sheet1
Article TOC: https://doi.org/10.3201/eid2909.230523
Rapid Epidemic Expansion of Chikungunya Virus East/Central/South African Lineage, Paraguay
Appendix 2. Virus strains used in the study of rapid epidemic expansion of Chikungunya virus East/Central/South African lineage, Paraguay
ID	Vírus	Collection date	Sample type	CT	Clincal outcomes	Age	Sex	Location	District	Population	Latitude	Longitude	Date onset symptoms	Reads	Coverage	Depth of Coverage	Lineages	Acession Number
CHIKVPY_barcode02|PY|NB02|2022-04-06	CHIKV	2022-04-06	Serum	14.2	Outpatients	21	F	San Estanislao	San Pedro	57520	-24.65	-56.4482	2022-04-05	75441	94.9	5070.6	ECSA	OQ775394
CHIKVPY_barcode03|PY|NB03|2022-04-06	CHIKV	2022-04-06	Serum	18	Outpatients	23	M	San Estanislao	San Pedro	57520	-24.65	-56.4482	2022-04-05	76191	94.1	5878.7	ECSA	OQ775395
CHIKVPY_barcode04|PY|NB04|2022-04-11	CHIKV	2022-04-11	Serum	25	Outpatients	50	M	Villa Hayes	Presidente Hayes	51169	-25.0931	-57.5236	2022-04-10	26895	94.5	2337.4	ECSA	OQ775398
CHIKVPY_barcode05|PY|NB05|2022-04-28	CHIKV	2022-04-28	Serum	12.4	Outpatients	38	M	Villa Hayes	Presidente Hayes	51169	-25.0931	-57.5236	2022-04-27	59738	94	4812.6	ECSA	OQ775396
CHIKVPY_barcode06|PY|NB06|2022-04-30	CHIKV	2022-04-30	Serum	20.8	Outpatients	61	M	Asuncion	Distrito Capital	521101	-25.2898	-57.6102	2022-04-30	254886	94.4	21565.7	ECSA	OQ775397
CHIKVPY_barcode07|PY|NB07|2022-04-29	CHIKV	2022-04-29	Serum	13.13	Outpatients	14	M	Limpio	Central	155465	-25.1585	-57.4974	2022-04-29	188143	94	13906.4	ECSA	OQ775400
CHIKVPY_barcode08|PY|NB08|2022-05-07	CHIKV	2022-05-07	Serum	23.4	Outpatients	52	F	Mariano Roque Alonso	Central	107800	-25.1901	-57.5691	2022-05-07	86432	93.5	5113.7	ECSA	OQ775401
CHIKVPY_barcode09|PY|NB09|2022-05-06	CHIKV	2022-05-06	Serum	22.8	Outpatients	36	M	Fernando De La Mora	Central	183390	-25.3252	-57.5526	2022-05-05	46213	94.1	4034.2	ECSA	OQ775402
CHIKVPY_barcode10|PY|NB10|2022-05-05	CHIKV	2022-05-05	Serum	21.2	Outpatients	37	F	Asuncion	Distrito Capital	521101	-25.2898	-57.6102	2022-05-04	256753	93.2	21598	ECSA	OQ775399
CHIKVPY_barcode11|PY|NB11|2022-05-14	CHIKV	2022-05-14	Serum	28.1	Outpatients	33	F	Mariano Roque Alonso	Central	107800	-25.1901	-57.5691	2022-05-13	158505	96.6	15922.7	ECSA	OQ775403
CHIKVPY_barcode12|PY|NB12|2022-05-15	CHIKV	2022-05-15	Serum	12.6	Outpatients	51	F	Villa Hayes	Presidente Hayes	51169	-25.0931	-57.5236	2022-05-14	182867	95	15468.5	ECSA	OQ775407
CHIKVPY_barcode13|PY|NB13|2022-05-16	CHIKV	2022-05-16	Serum	19,4	Inpatients	22	F	Mariano Roque Alonso	Central	107800	-25.1901	-57.5691	2022-05-14	227921	95.1	18969.7	ECSA	OQ775404
CHIKVPY_barcode14|PY|NB14|2022-05-20	CHIKV	2022-05-20	Serum	23.1	Outpatients	17	F	Remansito	Presidente Hayes	51169	-25.1571	-57.5536	2022-05-19	186832	94	17868	ECSA	OQ775406
CHIKVPY_barcode15|PY|NB15|2022-05-23	CHIKV	2022-05-23	Serum	19.5	Inpatients	60	F	Mariano Roque Alonso	Central	107800	-25.1901	-57.5691	2022-05-20	56563	94.1	5366.1	ECSA	OQ775405
CHIKVPY_barcode16|PY|NB16|2022-05-10	CHIKV	2022-05-10	Serum	20.4	Outpatients	81	F	Caacupe	Cordillera	58491	-25.3887	-57.1648	2022-05-06	252446	94.7	12065.3	ECSA	OQ775408
CHIKVPY_barcode17|PY|NB17|2022-06-02	CHIKV	2022-06-02	Serum	19.5	Outpatients	51	F	Mariano Roque Alonso	Central	107800	-25.1901	-57.5691	2022-06-02	125376	94.2	9505	ECSA	OQ775413
CHIKVPY_barcode18|PY|NB18|2022-05-29	CHIKV	2022-05-29	Serum	14.2	Outpatients	33	M	Asuncion	Distrito Capital	521101	-25.2898	-57.6102	2022-05-28	130584	94.1	10582.8	ECSA	OQ775409
CHIKVPY_barcode19|PY|NB19|2022-06-12	CHIKV	2022-06-12	Serum	18	Outpatients	46	F	Mariano Roque Alonso	Central	107800	-25.1901	-57.5691	2022-06-10	133279	96	10510.9	ECSA	OQ775411
CHIKVPY_barcode20|PY|NB20|2022-06-10	CHIKV	2022-06-10	Serum	25	Outpatients	22	M	Mariano Roque Alonso	Central	107800	-25.1901	-57.5691	2022-06-09	139565	94.2	9520.6	ECSA	OQ775410
CHIKVPY_barcode21|PY|NB21|2022-04-27	CHIKV	2022-04-27	Serum	12.4	Outpatients	21	M	Asuncion	Distrito Capital	521101	-25.2898	-57.6102	2022-04-26	92329	95.8	7662.1	ECSA	OQ775412
CHIKVPY_barcode22|PY|NB22|2022-05-06	CHIKV	2022-05-06	Serum	20.8	Outpatients	44	M	Mariano Roque Alonso	Central	107800	-25.1901	-57.5691	2022-05-05	136405	94.5	12537	ECSA	OQ775415
CHIKVPY_barcode23|PY|NB23|2022-05-20	CHIKV	2022-05-20	Serum	13.13	Outpatients	36	F	Mariano Roque Alonso	Central	107800	-25.1901	-57.5691	2022-05-19	177602	94.4	13257	ECSA	OQ775414
CHIKVPY_barcode25|PY|NB25|2022-04-23	CHIKV	2022-04-23	Serum	23.4	Outpatients	26	M	Asuncion	Distrito Capital	521101	-25.2898	-57.6102	2022-04-23	205010	94.4	15504	ECSA	OQ775416
CHIKVPY_barcode26|PY|NB26|2022-04-26	CHIKV	2022-04-26	Serum	22.8	Outpatients	12	M	Mariano Roque Alonso	Central	107800	-25.1901	-57.5691	2022-04-26	260296	95.4	19770.8	ECSA	OQ775417
CHIKVPY_barcode27|PY|NB27|2022-04-27	CHIKV	2022-04-27	Serum	21.2	Outpatients	26	M	Mariano Roque Alonso	Central	107800	-25.1901	-57.5691	2022-04-27	245588	94.9	17973.6	ECSA	OQ775418
CHIKVPY_barcode28|PY|NB28|2022-05-01	CHIKV	2022-05-01	Serum	28.1	Outpatients	73	F	Limpio	Central	155465	-25.1585	-57.4974	2022-05-01	43477	94	3898.1	ECSA	OQ775419
CHIKVPY_barcode29|PY|NB29|2022-05-08	CHIKV	2022-05-08	Serum	12.6	Outpatients	50	F	Asuncion	Distrito Capital	521101	-25.2898	-57.6102	2022-05-06	23052	94.1	2099.8	ECSA	OQ775420
CHIKVPY_barcode30|PY|NB30|2022-05-07	CHIKV	2022-05-07	Serum	19,4	Outpatients	53	F	Limpio	Central	155465	-25.1585	-57.4974	2022-05-05	75230	96.8	6599.2	ECSA	OQ775423
CHIKVPY_barcode31|PY|NB31|2022-05-16	CHIKV	2022-05-16	Serum	23.1	Outpatients	26	M	Mariano Roque Alonso	Central	107800	-25.1901	-57.5691	2022-05-14	149434	96.6	12460.5	ECSA	OQ775421
CHIKVPY_barcode32|PY|NB32|2022-05-25	CHIKV	2022-05-25	Serum	19.5	Outpatients	54	F	Asuncion	Distrito Capital	521101	-25.2898	-57.6102	2022-05-25	226695	96.5	13804.2	ECSA	OQ775422
CHIKVPY_barcode33|PY|NB33|2022-06-01	CHIKV	2022-06-01	Serum	20.4	Outpatients	55	M	Mariano Roque Alonso	Central	107800	-25.1901	-57.5691	2022-05-31	112566	96.6	8210.3	ECSA	OQ775424
CHIKVPY_barcode34|PY|NB34|2022-06-02	CHIKV	2022-06-02	Serum	19.5	Outpatients	59	M	Mariano Roque Alonso	Central	107800	-25.1901	-57.5691	2022-05-31	59642	94.1	5284.1	ECSA	OQ775425
CHIKVPY_barcode35|PY|NB35|2022-04-10	CHIKV	2022-04-10	Serum	14.2	Outpatients	58	F	Fernando De La Mora	Central	183390	-25.3252	-57.5526	2022-04-10	42924	95.8	4196.6	ECSA	OQ775426
CHIKVPY_barcode36|PY|NB36|2022-04-29	CHIKV	2022-04-29	Serum	18	Outpatients	38	F	Villa Hayes	Presidente Hayes	51169	-25.0931	-57.5236	2022-04-28	83518	94.5	5972	ECSA	OQ775428
CHIKVPY_barcode37|PY|NB37|2022-05-12	CHIKV	2022-05-12	Serum	25	Outpatients	31	F	Mariano Roque Alonso	Central	107800	-25.1901	-57.5691	2022-05-11	225751	94.3	19602.3	ECSA	OQ775427
CHIKVPY_barcode38|PY|NB38|2022-05-16	CHIKV	2022-05-16	Serum	12.4	Outpatients	2	M	Mariano Roque Alonso	Central	107800	-25.1901	-57.5691	2022-05-15	50018	94.4	5174.3	ECSA	OQ775429
CHIKVPY_barcode39|PY|NB39|2022-05-23	CHIKV	2022-05-23	Serum	20.8	Outpatients	1	F	Limpio	Central	155465	-25.1585	-57.4974	2022-05-23	89416	95.8	6948.7	ECSA	OQ775430
CHIKVPY_barcode40|PY|NB40|2022-06-20	CHIKV	2022-06-20	Serum	13.13	Outpatients	26	M	Mariano Roque Alonso	Central	107800	-25.1901	-57.5691	2022-06-18	71825	96.5	6118.8	ECSA	OQ775434
CHIKVPY_barcode41|PY|NB41|2022-06-27	CHIKV	2022-06-27	Serum	23.4	Outpatients	6	M	Mariano Roque Alonso	Central	107800	-25.1901	-57.5691	2022-06-26	32042	94.9	3190.8	ECSA	OQ775432
PY_CHIKV_barcode01|OBITO|2023-02-28	CHIKV	2023-02-28	Serum	22.8	Fatal	66	M	Asuncion	Distrito Capital	521101	-25.2898	-57.6102	2023-02-24	13642	86.9	670.4	ECSA	OQ775431
PY_CHIKV_barcode02|UTI|2023-01-05	CHIKV	2023-01-05	Serum	21.2	ICU	76	M	Lambare	Central	185524	-25.3512	-57.6478	2023-01-05	5934	90.5	419.1	ECSA	OQ775433
PY_CHIKV_barcode03|OBITO|2023-01-06	CHIKV	2023-01-06	Serum	28.1	Fatal	88	M	Fernando De La Mora	Central	183390	-25.3252	-57.5526	2023-01-06	16119	94.1	1122.1	ECSA	OQ775435
PY_CHIKV_barcode04|OBITO|2023-01-12	CHIKV	2023-01-12	Serum	12.6	Fatal	62	M	Limpio	Central	155465	-25.1585	-57.4974	2023-01-08	5571	94	559.3	ECSA	OQ775436
PY_CHIKV_barcode05|OBITO|2023-01-12	CHIKV	2023-01-12	Serum	19,4	Fatal	57	M	Asuncion	Distrito Capital	521101	-25.2898	-57.6102	2023-01-08	2145	94	187.2	ECSA	OQ775437
PY_CHIKV_barcode06|OBITO|2023-01-13	CHIKV	2023-01-13	Serum	23.1	Fatal	79	M	Fernando De La Mora	Central	183390	-25.3252	-57.5526	2023-01-07	2938	93.4	184.1	ECSA	OQ775438
PY_CHIKV_barcode07|OBITO|2023-01-18	CHIKV	2023-01-18	Serum	19.5	Fatal	75	M	Piribebuy	Cordillera	30588	-25.4647	-57.0456	2023-01-15	872	91.1	72.5	ECSA	OQ775439
PY_CHIKV_barcode08|OBITO|2023-01-18	CHIKV	2023-01-18	Serum	20.4	Fatal	95	M	Asuncion	Distrito Capital	521101	-25.2898	-57.6102	2023-01-15	1678	94.1	110.9	ECSA	OQ775441
PY_CHIKV_barcode09|UTI|2023-01-19	CHIKV	2023-01-19	Serum	19.5	ICU	80	F	Asuncion	Distrito Capital	521101	-25.2898	-57.6102	2023-01-14	17340	92.3	899.4	ECSA	OQ775440
PY_CHIKV_barcode11|UTI|2023-01-19	CHIKV	2023-01-19	Serum	19.9	ICU	11	M	Guarambare	Central	40653	-25.4898	-57.4509	1/18/2023	32135	94.2	1898.6	ECSA	OQ775442
PY_CHIKV_barcode12|AMBULATORIO|2023-01-24	CHIKV	2023-01-24	Serum	20.6	Outpatients	65	F	Luque	Central	286053	-25.2554	-57.506	2023-01-20	12374	93.8	723.9	ECSA	OQ775444
PY_CHIKV_barcode13|AMBULATORIO|2023-01-24	CHIKV	2023-01-24	Serum	24.1	Outpatients	31	F	Luque	Central	286053	-25.2554	-57.506	2023-01-21	19814	93.1	1094.4	ECSA	OQ775443
PY_CHIKV_barcode14|OBITO|2023-01-18	CHIKV	2023-01-18	Serum	28.2	Fatal	73	F	Asuncion	Distrito Capital	521101	-25.2898	-57.6102	2023-01-16	16248	87.4	902.7	ECSA	OQ775445
PY_CHIKV_barcode18|OBITO|2023-01-25	CHIKV	2023-01-25	Serum	17.2	Fatal	71	M	Nemby	Central	148579	-25.401	-57.5727	2023-01-23	3001	94.1	280.9	ECSA	OQ775446
PY_CHIKV_barcode19|UTI|2023-01-28	CHIKV	2023-01-28	Serum	28.8	ICU	73	F	Caaguazu	Caaguazú	127328	-25.465	-56.0184	2023-01-24	18920	86.5	1037.2	ECSA	OQ775450
PY_CHIKV_barcode20|AMBULATORIO|2023-01-30	CHIKV	2023-01-30	Serum	26.2	Outpatients	12	M	Asuncion	Distrito Capital	521101	-25.2898	-57.6102	2023-01-28	11486	83.2	623.1	ECSA	OQ775447
PY_CHIKV_barcode21|OBITO|2023-01-29	CHIKV	2023-01-29	Serum	22.8	Fatal	82	F	Capiata	Central	245013	-25.3711	-57.5277	2023-01-25	15651	93.3	889.7	ECSA	OQ775448
PY_CHIKV_barcode22|OBITO|2023-01-30	CHIKV	2023-01-30	Serum	24.6	Fatal	87	F	Fernando De La Mora	Central	183390	-25.3252	-57.5526	2023-01-27	7453	92.6	444.6	ECSA	OQ775449
PY_CHIKV_barcode23|UTI|2023-01-25	CHIKV	2023-01-25	Serum	17.3	ICU	82	F	Julian Augusto Saldivar	Central	55801	-25.4431	-57.4574	2023-01-21	18016	94.1	1052.4	ECSA	OQ775451
PY_CHIKV_barcode25|OBITO|2023-01-31	CHIKV	2023-01-31	Serum	13.5	Fatal	77	M	Asuncion	Distrito Capital	521101	-25.2898	-57.6102	2023-01-28	8426	94.5	525.7	ECSA	OQ775452
PY_CHIKV_barcode26|OBITO|2023-01-31	CHIKV	2023-01-31	Serum	15	Fatal	94	F	Asuncion	Distrito Capital	521101	-25.2898	-57.6102	2023-01-31	22165	95.3	1586.7	ECSA	OQ775453
PY_CHIKV_barcode27|UTI|2023-02-01	CHIKV	2023-02-01	CSF	29.4	ICU	26 days	F	Asuncion	Distrito Capital	521101	-25.2898	-57.6102	2023-01-29	13967	79.2	804.8	ECSA	OQ775454
PY_CHIKV_barcode29|UTI|2023-02-04	CHIKV	2023-02-04	Serum	18.85	ICU	1	F	Capiata	Central	245013	-25.3711	-57.5277	2023-02-03	10610	94.3	738	ECSA	OQ775455
PY_CHIKV_barcode30|OBITO|2023-02-03	CHIKV	2023-02-03	Serum	15.86	Fatal	76	F	Mariano Roque Alonso	Central	107800	-25.1901	-57.5691	2023-01-30	12680	94.2	1053.2	ECSA	OQ775456
PY_CHIKV_barcode31|OBITO|2023-02-04	CHIKV	2023-02-04	Serum	20.2	Fatal	64	M	Julian Augusto Saldivar	Central	55801	-25.4431	-57.4574	2023-02-04	19140	94.2	1339.4	ECSA	OQ775458
PY_CHIKV_barcode32|UTI|2023-02-05	CHIKV	2023-02-05	Serum	26.6	ICU	69	F	San Lorenzo	Central	260171	-25.3537	-57.5539	2023-02-01	42958	94	2561.7	ECSA	OQ775457
PY_CHIKV_barcode34|OBITO|2023-02-08	CHIKV	2023-02-08	Serum	15	Fatal	1	F	Lambare	Central	185524	-25.3512	-57.6478	2023-02-07	1856	94.1	164.2	ECSA	OQ775460
PY_CHIKV_barcode35|OBITO|2023-01-28	CHIKV	2023-01-28	Serum	13.2	Fatal	59	M	Asuncion	Distrito Capital	521101	-25.2898	-57.6102	2023-01-26	12228	94.3	946.4	ECSA	OQ775461
PY_CHIKV_barcode36|UTI|2023-02-06	CHIKV	2023-02-06	Serum	21	ICU	43	F	Ita	Central	83610	-25.4394	-57.3498	2023-02-06	30800	94.3	1873.4	ECSA	OQ775459
PY_CHIKV_barcode37|OBITO|2023-02-08	CHIKV	2023-02-08	Serum	22.1	Fatal	81	M	Ypane	Central	58916	-25.4678	-57.5109	2023-02-02	29862	93.4	1670.3	ECSA	OQ775463
PY_CHIKV_barcode38|OBITO|2023-02-10	CHIKV	2023-02-10	Serum	15.3	Fatal	66	M	Nemby	Central	148579	-25.401	-57.5727	2023-02-06	11804	94.4	994.7	ECSA	OQ775462
PY_CHIKV_barcode39|UTI|2023-02-09	CHIKV	2023-02-09	Serum	24.1	ICU	55	F	Fernando De La Mora	Central	183390	-25.3252	-57.5526	2023-02-07	9885	88.7	557.1	ECSA	OQ775466
PY_CHIKV_barcode42|OBITO|2023-02-11	CHIKV	2023-02-11	Serum	19.2	Fatal	66	M	Nemby	Central	148579	-25.401	-57.5727	2023-02-07	4208	94.4	353.6	ECSA	OQ775465
PY_CHIKV_barcode43|OBITO|2023-02-11	CHIKV	2023-02-11	Serum	18.8	Fatal	80	F	Luque	Central	286053	-25.2554	-57.506	2023-02-09	15518	93.9	946.1	ECSA	OQ775464
PY_CHIKV_barcode44|OBITO|2023-02-15	CHIKV	2023-02-15	Serum	10.8	Fatal	77	M	Asuncion	Distrito Capital	521101	-25.2898	-57.6102	2023-02-14	3480	94	281.3	ECSA	OQ775467
PY_CHIKV_barcode46|UTI|2023-02-16	CHIKV	2023-02-16	Serum	11.42	ICU	6	M	Fernando De La Mora	Central	183390	-25.3252	-57.5526	2023-02-13	2437	93.9	217	ECSA	OQ775468
PY_CHIKV_barcode47|UTI|2023-02-16	CHIKV	2023-02-16	Serum	13.82	ICU	1	M	Capiata	Central	245013	-25.3711	-57.5277	2023-02-16	2304	94	199.5	ECSA	OQ775471
PY_CHIKV_barcode48|UTI|2023-02-15	CHIKV	2023-02-15	Serum	19.3	ICU	13	M	Nemby	Central	148579	-25.401	-57.5727	2023-02-14	6476	94.6	414.7	ECSA	OQ775469
PY_CHIKV_barcode50|OBITO|2023-01-18	CHIKV	2023-01-18	Serum	28.2	Fatal	73	F	Asuncion	Distrito Capital	521101	-25.2898	-57.6102	2023-01-16	18779	92.8	1086.7	ECSA	OQ775470
PY_CHIKV_barcode51|OBITO|2023-01-19	CHIKV	2023-01-19	Serum	19	Fatal	77	M	Asuncion	Distrito Capital	521101	-25.2898	-57.6102	2023-01-18	11455	93.1	660	ECSA	OQ775472
PY_CHIKV_barcode52|UTI|2023-01-31	CHIKV	2023-01-31	CSF	21.1	ICU	28	F	Nemby	Central	148579	-25.401	-57.5727	2023-01-29	14291	91.7	755.1	ECSA	OQ775473
PY_CHIKV_barcode53|UTI|2023-02-02	CHIKV	2023-02-02	CSF	25.1	ICU	1	F	Luque	Central	286053	-25.2554	-57.506	2023-01-31	11545	86.4	614.6	ECSA	OQ775475
PY_CHIKV_barcode54|OBITO|2023-01-28	CHIKV	2023-01-28	Serum	14.2	Fatal	82	M	Asuncion	Distrito Capital	521101	-25.2898	-57.6102	2023-01-26	8207	94	538.7	ECSA	OQ775474
PY_CHIKV_barcode55|UTI|2023-02-03	CHIKV	2023-02-03	CSF	18	ICU	4	M	Yaguaron	Paraguarí	32549	-25.5636	-57.2957	2023-02-01	16007	88.7	880.4	ECSA	OQ775476
PY_CHIKV_barcode56|UTI|2023-02-08	CHIKV	2023-02-08	CSF	25	ICU	1	M	Capiata	Central	245013	-25.3711	-57.5277	2023-02-03	17921	88.6	1024.3	ECSA	OQ775477
PY_CHIKV_barcode57|UTI|2023-02-10	CHIKV	2023-02-10	Serum	12.4	ICU	9	F	Asuncion	Distrito Capital	521101	-25.2898	-57.6102	2023-02-08	22077	94.5	1438.3	ECSA	OQ775478
PY_CHIKV_barcode58|OBITO|2023-02-14	CHIKV	2023-02-14	Serum	20.8	Fatal	17	F	Encarnacion	Itapúa	138592	-27.2961	-55.8972	2023-02-12	6454	55.1	510.2	ECSA	OQ775480
PY_CHIKV_barcode59|OBITO|2023-02-14	CHIKV	2023-02-14	Serum	13.13	Fatal	64	M	Ypane	Central	58916	-25.4678	-57.5109	2023-02-10	17779	93.9	1258.9	ECSA	OQ775479
PY_CHIKV_barcode60|UTI|2023-02-20	CHIKV	2023-02-20	Serum	23.4	ICU	7	M	Mariano Roque Alonso	Central	107800	-25.1901	-57.5691	2023-02-14	23983	88.7	1356	ECSA	OQ775481
PY_CHIKV_barcode61|UTI|2023-02-15	CHIKV	2023-02-15	Serum	22.8	ICU	7	F	Capiata	Central	245013	-25.3711	-57.5277	2023-02-15	22653	80.5	1264.2	ECSA	OQ775482
PY_CHIKV_barcode62|AMBULATORIO|2023-02-24	CHIKV	2023-02-24	Serum	21.2	Outpatients	28	M	Itaugua	Central	115140	-25.4089	-57.441	2023-02-24	21302	92.8	1196.1	ECSA	OQ775483
PY_CHIKV_barcode63|UTI|2023-02-25	CHIKV	2023-02-25	CSF	28.1	ICU	19	F	Nemby	Central	148579	-25.401	-57.5727	2023-02-24	28358	84.8	1507.3	ECSA	OQ775484
PY_CHIKV_L2_barcode02|AMBULATORIO|2023-01-19	CHIKV	2023-01-19	Serum	12.6	Outpatients	76	F	Asuncion	Distrito Capital	521101	-25.2898	-57.6102	2023-01-18	5307	95.1	427	ECSA	OQ775485
PY_CHIKV_L2_barcode03|INTERNADO|2023-01-13	CHIKV	2023-01-13	Serum	19,4	Inpatients	91	F	Asuncion	Distrito Capital	521101	-25.2898	-57.6102	2023-01-16	3147	91.1	229.9	ECSA	OQ775486
PY_CHIKV_L2_barcode04|AMBULATORIO|2023-01-21	CHIKV	2023-01-21	Serum	23.1	Outpatients	22	F	Asuncion	Distrito Capital	521101	-25.2898	-57.6102	2023-01-20	7404	94	509.1	ECSA	OQ775487
PY_CHIKV_L2_barcode05|AMBULATORIO|2023-01-23	CHIKV	2023-01-23	Serum	19.5	Outpatients	20	F	Fernando De La Mora	Central	183390	-25.3252	-57.5526	2023-01-20	6755	94	554.6	ECSA	OQ775488
PY_CHIKV_L2_barcode06|AMBULATORIO|2023-01-23	CHIKV	2023-01-23	Serum	20.4	Outpatients	55	F	San Lorenzo	Central	260171	-25.3537	-57.5539	2023-01-20	6348	94.4	436.8	ECSA	OQ775489
PY_CHIKV_L2_barcode07|AMBULATORIO|2023-01-23	CHIKV	2023-01-23	Serum	19.5	Outpatients	22	F	Asuncion	Distrito Capital	521101	-25.2898	-57.6102	2023-01-22	9701	94.3	811.2	ECSA	OQ775491
PY_CHIKV_L2_barcode08|AMBULATORIO|2023-01-24	CHIKV	2023-01-24	Serum	19.1	Outpatients	44	M	Mariano Roque Alonso	Central	107800	-25.1901	-57.5691	2023-01-22	5156	94.3	437.2	ECSA	OQ775490
PY_CHIKV_L2_barcode09|AMBULATORIO|2023-01-28	CHIKV	2023-01-28	Serum	22.4	Outpatients	21	M	Asuncion	Distrito Capital	521101	-25.2898	-57.6102	2023-01-26	6240	94.4	482.4	ECSA	OQ775492
PY_CHIKV_L2_barcode10|AMBULATORIO|2023-01-28	CHIKV	2023-01-28	Serum	16	Outpatients	50	F	Asuncion	Distrito Capital	521101	-25.2898	-57.6102	2023-01-26	1487	94.3	150.9	ECSA	OQ775494
PY_CHIKV_L2_barcode11|AMBULATORIO|2023-02-05	CHIKV	2023-02-05	Serum	21.4	Outpatients	5	M	San Lorenzo	Central	260171	-25.3537	-57.5539	2023-02-02	5065	94.3	479.4	ECSA	OQ775495
PY_CHIKV_L2_barcode12|AMBULATORIO|2023-02-05	CHIKV	2023-02-05	Serum	16.9	Outpatients	70	M	Asuncion	Distrito Capital	521101	-25.2898	-57.6102	2023-02-02	1101	94.4	105.5	ECSA	OQ775496
PY_CHIKV_L2_barcode13|AMBULATORIO|2023-02-05	CHIKV	2023-02-05	Serum	13.8	Outpatients	2	M	Asuncion	Distrito Capital	521101	-25.2898	-57.6102	2023-02-02	3365	94.3	358.7	ECSA	OQ775493
PY_CHIKV_L2_barcode14|AMBULATORIO|2023-02-05	CHIKV	2023-02-05	Serum	24.2	Outpatients	6	F	Fernando De La Mora	Central	183390	-25.3252	-57.5526	2023-02-02	6260	94.4	562.5	ECSA	OQ775498
PY_CHIKV_L2_barcode15|AMBULATORIO|2023-02-13	CHIKV	2023-02-13	Serum	20.4	Outpatients	67	M	Fernando De La Mora	Central	183390	-25.3252	-57.5526	2023-02-10	2749	94.1	258.4	ECSA	OQ775497
PY_CHIKV_L2_barcode16|AMBULATORIO|2023-02-15	CHIKV	2023-02-15	Serum	16.2	Outpatients	73	M	Fernando De La Mora	Central	183390	-25.3252	-57.5526	2023-02-10	2094	94.3	185.5	ECSA	OQ775499
PY_CHIKV_L2_barcode17|AMBULATORIO|2023-02-15	CHIKV	2023-02-15	Serum	18.5	Outpatients	13	F	San Pedro Del Ycuamandiyu	San Pedro	35668	-24.0885	-57.0856	2023-02-10	4946	68.9	405.7	ECSA	OQ775500
PY_CHIKV_L2_barcode19|AMBULATORIO|2023-02-25	CHIKV	2023-02-25	Serum	25.7	Outpatients	63	F	Asuncion	Distrito Capital	521101	-25.2898	-57.6102	2023-02-23	54816	91.9	4382.3	ECSA	OQ775501
PY_CHIKV_L2_barcode20|AMBULATORIO|2023-02-26	CHIKV	2023-02-26	Serum	23.9	Outpatients	26 days	F	Luque	Central	286053	-25.2554	-57.506	2023-02-25	9326	92.8	631.5	ECSA	OQ775502
PY_CHIKV_L2_barcode21|AMBULATORIO|2023-02-26	CHIKV	2023-02-26	Serum	19.6	Outpatients	8	F	Luque	Central	286053	-25.2554	-57.506	2023-02-25	10520	94.2	750.4	ECSA	OQ775504
PY_CHIKV_L2_barcode22|AMBULATORIO|2023-02-27	CHIKV	2023-02-27	Serum	19.4	Outpatients	12	M	Asuncion	Distrito Capital	521101	-25.2898	-57.6102	2023-02-26	2560	94.2	220.2	ECSA	OQ775503
PY_CHIKV_L2_barcode23|AMBULATORIO|2023-03-01	CHIKV	2023-03-01	Serum	20.1	Outpatients	33	F	Asuncion	Distrito Capital	521101	-25.2898	-57.6102	2023-02-27	8466	94.4	625	ECSA	OQ775506
PY_CHIKV_L2_barcode24|AMBULATORIO|2023-02-28	CHIKV	2023-02-28	Serum	19.1	Outpatients	53	F	Valenzuela	Cordillera	7245	-25.5933	-56.8794	2023-02-27	20730	95	2017.1	ECSA	OQ775505
PY_CHIKV_L2_barcode25|AMBULATORIO|2023-02-28	CHIKV	2023-02-28	Serum	24.4	Outpatients	22	M	Valenzuela	Cordillera	7245	-25.5933	-56.8794	2023-02-26	8914	94.1	590.4	ECSA	OQ775507
PY_CHIKV_L2_barcode26|AMBULATORIO|2023-02-28	CHIKV	2023-02-28	CSF	23.3	Outpatients	56	M	Luque	Central	286053	-25.2554	-57.506	2023-02-27	7266	94.3	588.8	ECSA	OQ775508
PY_CHIKV_L2_barcode27|AMBULATORIO|2023-03-02	CHIKV	2023-03-02	Serum	24.5	Outpatients	35	M	Aregua	Central	79446	-25.3031	-57.4029	2023-02-28	18849	94.4	1287.1	ECSA	OQ775510
PY_CHIKV_L2_barcode28|AMBULATORIO|2023-03-02	CHIKV	2023-03-02	Serum	16	Outpatients	1	M	Luque	Central	286053	-25.2554	-57.506	2023-03-01	899	94.2	108	ECSA	OQ775509
PY_CHIKV_L2_barcode29|AMBULATORIO|2023-03-02	CHIKV	2023-03-02	Serum	21.3	Outpatients	41	M	Asuncion	Distrito Capital	521101	-25.2898	-57.6102	2023-03-01	8607	94.4	592.4	ECSA	OQ775511
PY_CHIKV_L2_barcode30|AMBULATORIO|2023-03-01	CHIKV	2023-03-01	Serum	22.2	Outpatients	62	F	Asuncion	Distrito Capital	521101	-25.2898	-57.6102	2023-02-28	16601	94.2	1190.8	ECSA	OQ775512
PY_CHIKV_L2_barcode31|AMBULATORIO|2023-03-01	CHIKV	2023-03-01	Serum	22.4	Outpatients	51	F	Asuncion	Distrito Capital	521101	-25.2898	-57.6102	2023-02-28	13621	94.2	1057.4	ECSA	OQ775515
PY_CHIKV_L2_barcode32|AMBULATORIO|2023-02-28	CHIKV	2023-02-28	Serum	23	Outpatients	87	M	Atyra	Cordillera	17492	-25.2811	-57.1808	2023-02-24	19367	94.4	1301.7	ECSA	OQ775513
PY_CHIKV_L2_barcode34|AMBULATORIO|2023-03-04	CHIKV	2023-03-04	Serum	24.5	Outpatients	26	F	Mariano Roque Alonso	Central	107800	-25.1901	-57.5691	2023-03-03	16972	90.1	1185.5	ECSA	OQ775514
PY_CHIKV_L2_barcode35|AMBULATORIO|2023-03-04	CHIKV	2023-03-04	Serum	18.5	Outpatients	31	F	Mariano Roque Alonso	Central	107800	-25.1901	-57.5691	2023-03-03	4458	94.2	403.5	ECSA	OQ775516
PY_CHIKV_L2_barcode36|AMBULATORIO|2023-03-06	CHIKV	2023-03-06	Serum	22	Outpatients	19	F	Asuncion	Distrito Capital	521101	-25.2898	-57.6102	2023-03-06	11180	94.4	777.9	ECSA	OQ775517
PY_CHIKV_L2_barcode37|AMBULATORIO|2023-03-09	CHIKV	2023-03-09	Serum	23	Outpatients	64	F	Asuncion	Distrito Capital	521101	-25.2898	-57.6102	2023-03-06	8501	94.4	721.9	ECSA	OQ775518
PY_CHIKV_L2_barcode38|AMBULATORIO|2023-03-09	CHIKV	2023-03-09	Serum	20.6	Outpatients	68	F	Asuncion	Distrito Capital	521101	-25.2898	-57.6102	2023-03-07	9194	94.3	771.7	ECSA	OQ775520
PY_CHIKV_L2_barcode39|AMBULATORIO|2023-03-07	CHIKV	2023-03-07	Serum	24.9	Outpatients	25	F	Valenzuela	Cordillera	7245	-25.5933	-56.8794	2023-03-05	13887	92.8	941.8	ECSA	OQ775519
PY_CHIKV_L2_barcode40|AMBULATORIO|2023-03-07	CHIKV	2023-03-07	Serum	16.8	Outpatients	24	F	Valenzuela	Cordillera	7245	-25.5933	-56.8794	2023-03-05	3049	94.4	310	ECSA	OQ775522
PY_CHIKV_L2_barcode41|AMBULATORIO|2023-03-10	CHIKV	2023-03-10	Serum	18.2	Outpatients	25	M	Asuncion	Distrito Capital	521101	-25.2898	-57.6102	2023-03-09	4103	94.1	397.1	ECSA	OQ775521
PY_CHIKV_L2_barcode42|AMBULATORIO|2023-03-10	CHIKV	2023-03-10	Serum	25.5	Outpatients	18	M	Asuncion	Distrito Capital	521101	-25.2898	-57.6102	2023-03-09	9945	94.1	717.7	ECSA	OQ775523
PY_CHIKV_L2_barcode43|INTERNADO|2023-02-28	CHIKV	2023-02-28	CSF	29.5	Inpatients	12	M	Villa Elisa	Central	82491	-25.3684	-57.6076	2023-02-22	17225	78.9	1090.9	ECSA	OQ775524
PY_CHIKV_L2_barcode44|UTI|2023-02-27	CHIKV	2023-02-27	CSF	29.2	ICU	3	F	Ita	Central	83610	-25.4394	-57.3498	2023-02-23	8139	83.1	507.4	ECSA	OQ775525
PY_CHIKV_L2_barcode45|UTI|2023-03-06	CHIKV	2023-03-06	CSF	29.9	ICU	1	M	Ita	Central	83610	-25.4394	-57.3498	2023-02-28	26223	89.8	1634.9	ECSA	OQ775526
PY_CHIKV_L2_barcode46|INTERNADO|2023-03-07	CHIKV	2023-03-07	CSF	27.1	Inpatients	4	M	Nemby	Central	148579	-25.401	-57.5727	2023-03-04	21211	89	1392.4	ECSA	OQ775527
PY_CHIKV_L2_barcode47|INTERNADO|2023-03-03	CHIKV	2023-03-03	CSF	21	Inpatients	1	F	Nemby	Central	148579	-25.401	-57.5727	2023-03-03	7911	91.9	610.7	ECSA	OQ775528
PY_CHIKV_L2_barcode48|INTERNADO|2023-03-07	CHIKV	2023-03-07	CSF	19.4	Inpatients	7	M	Ypacarai	Central	28723	-25.4048	-57.3052	2023-03-02	4993	94.1	331.4	ECSA	OQ775529
PY_CHIKV_L2_barcode49|UTI|2023-03-05	CHIKV	2023-03-05	Serum	13.3	ICU	1	F	Ita	Central	83610	-25.4394	-57.3498	2023-03-04	2403	94.4	242.4	ECSA	OQ775530
PY_CHIKV_L2_barcode50|INTERNADO|2023-02-24	CHIKV	2023-02-24	CSF	29.4	Inpatients	2	F	San Lorenzo	Central	260171	-25.3537	-57.5539	2023-02-21	13283	93.4	831	ECSA	OQ775531
PY_CHIKV_L2_barcode51|INTERNADO|2023-02-28	CHIKV	2023-02-28	CSF	16.9	Inpatients	1	F	Capiata	Central	245013	-25.3711	-57.5277	2023-02-25	4680	94.2	450.7	ECSA	OQ775532
PY_CHIKV_L2_barcode52|INTERNADO|2023-02-25	CHIKV	2023-02-25	CSF	28.5	Inpatients	2	F	San Lorenzo	Central	260171	-25.3537	-57.5539	2023-02-24	13335	89.5	863.2	ECSA	OQ775535
PY_CHIKV_L2_barcode53|AMBULATORIO|2023-02-25	CHIKV	2023-02-25	Serum	19.4	Outpatients	12	M	Santa Rosa	Caaguazú	13283	-26.8859	-56.869	2023-02-23	4398	94.2	363.2	ECSA	OQ775534
PY_CHIKV_L2_barcode54|AMBULATORIO|2023-02-28	CHIKV	2023-02-28	Serum	18.9	Outpatients	37	M	San Lorenzo	Central	260171	-25.3537	-57.5539	2023-02-27	4526	94.3	342.1	ECSA	OQ775533
PY_CHIKV_L2_barcode55|AMBULATORIO|2023-02-27	CHIKV	2023-02-27	Serum	33.5	Outpatients	54	F	Nemby	Central	148579	-25.401	-57.5727	2023-02-24	3411	52.4	327.3	ECSA	OQ775536
PY_CHIKV_L2_barcode56|AMBULATORIO|2023-02-24	CHIKV	2023-02-24	Serum	19.6	Outpatients	1	M	Piribebuy	Cordillera	30588	-25.4647	-57.0456	2102/23	8265	94.2	642.7	ECSA	OQ775537
PY_CHIKV_L2_barcode57|AMBULATORIO|2023-02-23	CHIKV	2023-02-23	Serum	21	Outpatients	39	F	Carapegua	Paraguarí	37102	-25.7676	-57.2602	2023-02-23	10280	94.4	714.9	ECSA	OQ775538
PY_CHIKV_L2_barcode58|AMBULATORIO|2023-02-25	CHIKV	2023-02-25	Serum	18.9	Outpatients	53	F	Paraguari	Paraguarí	24200	-25.623	-57.1575	2023-02-23	21412	94.6	1321	ECSA	OQ775539
PY_CHIKV_L2_barcode59|INTERNADO|2023-02-28	CHIKV	2023-02-28	CSF	23	Inpatients	16	F	San Lorenzo	Central	260171	-25.3537	-57.5539	2023-02-27	13834	93.9	896.9	ECSA	OQ775540
PY_CHIKV_L2_barcode60|INTERNADO|2023-02-28	CHIKV	2023-02-28	CSF	27.8	Inpatients	49	F	San Antonio	Central	71837	-25.4186	-57.6357	2023-02-25	18150	89.6	1101.1	ECSA	OQ775541
PY_CHIKV_L2_barcode61|AMBULATORIO|2023-02-25	CHIKV	2023-02-25	CSF	18.5	Outpatients	79	F	Villa Elisa	Central	82491	-25.3684	-57.6076	2023-02-22	17205	93.9	1027.4	ECSA	OQ775542
PY_CHIKV_L2_barcode62|AMBULATORIO|2023-02-25	CHIKV	2023-02-25	CSF	21.8	Outpatients	17	F	Nemby	Central	148579	-25.401	-57.5727	2023-02-24	25087	88.7	1568.5	ECSA	OQ775543
PY_CHIKV_L2_barcode63|AMBULATORIO|2023-02-25	CHIKV	2023-02-25	Serum	18.1	Outpatients	30	F	San Lorenzo	Central	260171	-25.3537	-57.5539	2023-02-24	9174	94.4	634.6	ECSA	OQ775544
PY_CHIKV_L2_barcode64|AMBULATORIO|2023-02-26	CHIKV	2023-02-26	CSF	21.5	Outpatients	25	F	San Antonio	Central	71837	-25.4186	-57.6357	2023-02-26	14866	95.3	1064.5	ECSA	OQ775545
PY_CHIKV_L2_barcode65|AMBULATORIO|2023-02-26	CHIKV	2023-02-26	CSF	24.1	Outpatients	10	F	Villa Elisa	Central	82491	-25.3684	-57.6076	2023-02-24	25687	89.4	1442.3	ECSA	OQ775546
PY_CHIKV_L2_barcode66|AMBULATORIO|2023-03-01	CHIKV	2023-03-01	Serum	25.1	Outpatients	24	F	Pilar	Ñeembucú	33350	-26.8643	-58.33	2023-02-28	24598	81.5	1378.2	ECSA	OQ775547
PY_CHIKV_L2_barcode67|AMBULATORIO|2023-03-01	CHIKV	2023-03-01	Serum	18.7	Outpatients	50	F	Pilar	Ñeembucú	33350	-26.8643	-58.33	2023-02-28	16284	91.9	868.6	ECSA	OQ775549
PY_CHIKV_L2_barcode68|AMBULATORIO|2023-03-01	CHIKV	2023-03-01	Serum	19.9	Outpatients	27	F	Pilar	Ñeembucú	33350	-26.8643	-58.33	2023-02-27	8172	94.3	591.9	ECSA	OQ775548
PY_CHIKV_L2_barcode69|AMBULATORIO|2023-03-01	CHIKV	2023-03-01	Serum	31.1	Outpatients	55	F	Pilar	Ñeembucú	33350	-26.8643	-58.33	2023-02-25	8625	54.7	719	ECSA	OQ775550
PY_CHIKV_L2_barcode70|AMBULATORIO|2023-02-24	CHIKV	2023-02-24	Serum	19.1	Outpatients	10	M	San Pedro Del Ycuamandiyu	San Pedro	35668	-24.0885	-57.0856	2023-02-21	9763	94.5	668.6	ECSA	OQ775551
PY_CHIKV_L2_barcode71|AMBULATORIO|2023-02-23	CHIKV	2023-02-23	Serum	21.7	Outpatients	7	F	San Pedro Del Ycuamandiyu	San Pedro	35668	-24.0885	-57.0856	2023-02-21	17976	93.6	997.2	ECSA	OQ775552
PY_CHIKV_L2_barcode72|INTERNADO|2023-03-01	CHIKV	2023-03-01	Serum	19.8	Inpatients	66	F	San Lorenzo	Central	260171	-25.3537	-57.5539	2023-03-01	6254	94.3	443.5	ECSA	OQ775553
PY_CHIKV_L2_barcode73|UTI|2023-02-22	CHIKV	2023-02-22	Serum	29.32	ICU	86	F	Caaguazu	Caaguazú	127328	-25.465	-56.0184	2023-02-20	16153	94.1	949.1	ECSA	OQ775554
PY_CHIKV_L2_barcode74|UTI|2023-03-04	CHIKV	2023-03-04	Serum	21.9	ICU	75	F	Luque	Central	286053	-25.2554	-57.506	2023-03-02	14070	93.6	895	ECSA	OQ775555
PY_CHIKV_L2_barcode75|UTI|2023-03-06	CHIKV	2023-03-06	Serum	27.9	ICU	65	M	Asuncion	Distrito Capital	521101	-25.2898	-57.6102	2023-03-01	13003	94.1	910	ECSA	OQ775556
PY_CHIKV_L2_barcode76|UTI|2023-03-05	CHIKV	2023-03-05	Serum	14.6	ICU	80	F	Iturbe	Guairá	9032	-26.0541	-56.5046	2023-03-03	37772	90	1967.3	ECSA	OQ775557
PY_CHIKV_L2_barcode77|UTI|2023-01-05	CHIKV	2023-01-05	Serum	19.46	ICU	76	M	Lambare	Central	185524	-25.3512	-57.6478	2023-01-05	8814	94.1	654.5	ECSA	OQ775559
PY_CHIKV_L2_barcode78|AMBULATORIO|2023-01-20	CHIKV	2023-01-20	Serum	22.5	Outpatients	50	F	Asuncion	Distrito Capital	521101	-25.2898	-57.6102	2023-01-18	43152	94	2545.9	ECSA	OQ775558
PY_CHIKV_L2_barcode79|OBITO|2023-01-23	CHIKV	2023-01-23	Serum	22	Fatal	81	F	Guarambare	Central	40653	-25.4898	-57.4509	2023-01-20	24035	94.2	1414.7	ECSA	OQ775560
PY_CHIKV_L2_barcode80|AMBULATORIO|2023-01-26	CHIKV	2023-01-26	Serum	16	Outpatients	64	M	Luque	Central	286053	-25.2554	-57.506	2023-01-23	18395	94.4	1250.6	ECSA	OQ775561
PY_CHIKV_L2_barcode81|AMBULATORIO|2023-01-26	CHIKV	2023-01-26	Serum	25.6	Outpatients	23	M	Luque	Central	286053	-25.2554	-57.506	2023-01-24	53228	93.3	3016.4	ECSA	OQ775562
PY_CHIKV_L2_barcode82|OBITO|2023-01-26	CHIKV	2023-01-26	Serum	9.9	Fatal	10	F	Nemby	Central	148579	-25.401	-57.5727	2023-01-24	4741	94.4	447.2	ECSA	OQ775563
PY_CHIKV_L2_barcode83|OBITO|2023-02-07	CHIKV	2023-02-07	Serum	14.1	Fatal	81	M	Fernando De La Mora	Central	183390	-25.3252	-57.5526	2023-02-03	14023	94.4	1058.9	ECSA	OQ775564
PY_CHIKV_L2_barcode84|OBITO|2023-02-09	CHIKV	2023-02-09	Serum	17.6	Fatal	77	M	Fernando De La Mora	Central	183390	-25.3252	-57.5526	2023-02-08	12695	94.7	865.9	ECSA	OQ775565
PY_CHIKV_L2_barcode85|OBITO|2023-02-11	CHIKV	2023-02-11	Serum	25.4	Fatal	72	F	Itaugua	Central	115140	-25.4089	-57.441	2023-02-08	33172	94.4	1988.2	ECSA	OQ775566
PY_CHIKV_L2_barcode86|UTI|2023-02-22	CHIKV	2023-02-22	CSF	24.8	ICU	10	M	Nemby	Central	148579	-25.401	-57.5727	2023-02-22	44580	93.7	2525.8	ECSA	OQ775567
ARBOPY_barcode89|PY|NB89|2022-04-23	CHIKV	2022-04-23	Serum	23	Outpatients	63	M	Limpio	Central	148579	-25.401	-57.5727	2022-04-23	62829	94.1	4324.5	ECSA	OQ567725
ARBOPY_barcode90|PY|NB90|2022-04-24	CHIKV	2022-04-24	Serum	26	Outpatients	20	M	Asuncion	Distrito Capital	521101	-25.2898	-57.6102	2022-04-24	74488	93.3	5086.1	ECSA	OQ567724
ARBOPY_barcode91|PY|NB91|2022-04-23	CHIKV	2022-04-23	Serum	26	Outpatients	26	M	Asuncion	Distrito Capital	521101	-25.2898	-57.6102	2022-04-23	66382	95.2	4196.1	ECSA	OQ567726
ARBOPY_barcode92|PY|NB92|2022-04-27	CHIKV	2022-04-27	Serum	28	Outpatients	26	M	Mariano Roque Alonso	Central	107800	-25.1901	-57.5691	2022-04-27	50698	93.9	3154.1	ECSA	OQ567722
ARBOPY_barcode93|PY|NB93|2022-04-28	CHIKV	2022-04-28	Serum	22	Outpatients	38	M	Villa Hayes	Presidente Hayes	51169	-25.0931	-57.5236	2022-04-26	51031	94	3502.1	ECSA	OQ567723

## Sheet: Sheet3
taxa	latitude	longitude
CHIKVPY_barcode02|PY|NB02|2022-04-06	-24.65	-56.4482
CHIKVPY_barcode03|PY|NB03|2022-04-06	-24.65	-56.4482
CHIKVPY_barcode04|PY|NB04|2022-04-11	-24.65	-56.4482
CHIKVPY_barcode05|PY|NB05|2022-04-28	-25.0931	-57.5236
CHIKVPY_barcode06|PY|NB06|2022-04-30	-25.2898	-57.6102
CHIKVPY_barcode07|PY|NB07|2022-04-29	-25.1585	-57.4974
CHIKVPY_barcode08|PY|NB08|2022-05-07	-25.1901	-57.5691
CHIKVPY_barcode09|PY|NB09|2022-05-06	-25.3252	-57.5526
CHIKVPY_barcode10|PY|NB10|2022-05-05	-25.2898	-57.6102
CHIKVPY_barcode11|PY|NB11|2022-05-14	-25.1901	-57.5691
CHIKVPY_barcode12|PY|NB12|2022-05-15	-25.0931	-57.5236
CHIKVPY_barcode13|PY|NB13|2022-05-16	-25.1901	-57.5691
CHIKVPY_barcode14|PY|NB14|2022-05-20	-25.1571	-57.5536
CHIKVPY_barcode15|PY|NB15|2022-05-23	-25.1901	-57.5691
CHIKVPY_barcode16|PY|NB16|2022-05-10	-25.3887	-57.1648
CHIKVPY_barcode17|PY|NB17|2022-06-02	-25.1901	-57.5691
CHIKVPY_barcode18|PY|NB18|2022-05-29	-25.2898	-57.6102
CHIKVPY_barcode19|PY|NB19|2022-06-12	-25.1901	-57.5691
CHIKVPY_barcode20|PY|NB20|2022-06-10	-25.1901	-57.5691
CHIKVPY_barcode21|PY|NB21|2022-04-27	-25.2898	-57.6102
CHIKVPY_barcode22|PY|NB22|2022-05-06	-25.1901	-57.5691
CHIKVPY_barcode23|PY|NB23|2022-05-20	-25.1901	-57.5691
CHIKVPY_barcode25|PY|NB25|2022-04-23	-25.2898	-57.6102
CHIKVPY_barcode26|PY|NB26|2022-04-26	-25.1901	-57.5691
CHIKVPY_barcode27|PY|NB27|2022-04-27	-25.1901	-57.5691
CHIKVPY_barcode28|PY|NB28|2022-05-01	-25.1585	-57.4974
CHIKVPY_barcode29|PY|NB29|2022-05-08	-25.2898	-57.6102
CHIKVPY_barcode30|PY|NB30|2022-05-07	-25.1585	-57.4974
CHIKVPY_barcode31|PY|NB31|2022-05-16	-25.1901	-57.5691
CHIKVPY_barcode32|PY|NB32|2022-05-25	-25.2898	-57.6102
CHIKVPY_barcode33|PY|NB33|2022-06-01	-25.1901	-57.5691
CHIKVPY_barcode34|PY|NB34|2022-06-02	-25.1901	-57.5691
CHIKVPY_barcode35|PY|NB35|2022-04-10	-25.3252	-57.5526
CHIKVPY_barcode36|PY|NB36|2022-04-29	-25.0931	-57.5236
CHIKVPY_barcode37|PY|NB37|2022-05-12	-25.1901	-57.5691
CHIKVPY_barcode38|PY|NB38|2022-05-16	-25.1901	-57.5691
CHIKVPY_barcode39|PY|NB39|2022-05-23	-25.1585	-57.4974
CHIKVPY_barcode40|PY|NB40|2022-06-20	-25.1901	-57.5691
CHIKVPY_barcode41|PY|NB41|2022-06-27	-25.1901	-57.5691
PY_CHIKV_barcode01|OBITO|2023-02-28	-25.2898	-57.6102
PY_CHIKV_barcode02|UTI|2023-01-05	-25.3512	-57.6478
PY_CHIKV_barcode03|OBITO|2023-01-06	-25.3252	-57.5526
PY_CHIKV_barcode04|OBITO|2023-01-12	-25.1585	-57.4974
PY_CHIKV_barcode05|OBITO|2023-01-12	-25.2898	-57.6102
PY_CHIKV_barcode06|OBITO|2023-01-13	-25.3252	-57.5526
PY_CHIKV_barcode07|OBITO|2023-01-18	-25.4647	-57.0456
PY_CHIKV_barcode08|OBITO|2023-01-18	-25.2898	-57.6102
PY_CHIKV_barcode09|UTI|2023-01-19	-25.2898	-57.6102
PY_CHIKV_barcode11|UTI|2023-01-19	-25.4898	-57.4509
PY_CHIKV_barcode12|AMBULATORIO|2023-01-24	-25.2554	-57.506
PY_CHIKV_barcode13|AMBULATORIO|2023-01-24	-25.2554	-57.506
PY_CHIKV_barcode14|OBITO|2023-01-18	-25.2898	-57.6102
PY_CHIKV_barcode18|OBITO|2023-01-25	-25.401	-57.5727
PY_CHIKV_barcode19|UTI|2023-01-28	-25.465	-56.0184
PY_CHIKV_barcode20|AMBULATORIO|2023-01-30	-25.2898	-57.6102
PY_CHIKV_barcode21|OBITO|2023-01-29	-25.3711	-57.5277
PY_CHIKV_barcode22|OBITO|2023-01-30	-25.3252	-57.5526
PY_CHIKV_barcode23|UTI|2023-01-25	-25.4431	-57.4574
PY_CHIKV_barcode25|OBITO|2023-01-31	-25.2898	-57.6102
PY_CHIKV_barcode26|OBITO|2023-01-31	-25.2898	-57.6102
PY_CHIKV_barcode27|UTI|2023-02-01	-25.2898	-57.6102
PY_CHIKV_barcode29|UTI|2023-02-04	-25.3711	-57.5277
PY_CHIKV_barcode30|OBITO|2023-02-03	-25.1901	-57.5691
PY_CHIKV_barcode31|OBITO|2023-02-04	-25.4431	-57.4574
PY_CHIKV_barcode32|UTI|2023-02-05	-25.3537	-57.5539
PY_CHIKV_barcode34|OBITO|2023-02-08	-25.3512	-57.6478
PY_CHIKV_barcode35|OBITO|2023-01-28	-25.2898	-57.6102
PY_CHIKV_barcode36|UTI|2023-02-06	-25.4394	-57.3498
PY_CHIKV_barcode37|OBITO|2023-02-08	-25.4678	-57.5109
PY_CHIKV_barcode38|OBITO|2023-02-10	-25.401	-57.5727
PY_CHIKV_barcode39|UTI|2023-02-09	-25.3252	-57.5526
PY_CHIKV_barcode42|OBITO|2023-02-11	-25.401	-57.5727
PY_CHIKV_barcode43|OBITO|2023-02-11	-25.2554	-57.506
PY_CHIKV_barcode44|OBITO|2023-02-15	-25.2898	-57.6102
PY_CHIKV_barcode46|UTI|2023-02-16	-25.3252	-57.5526
PY_CHIKV_barcode47|UTI|2023-02-16	-25.3711	-57.5277
PY_CHIKV_barcode48|UTI|2023-02-15	-25.401	-57.5727
PY_CHIKV_barcode50|OBITO|2023-01-18	-25.2898	-57.6102
PY_CHIKV_barcode51|OBITO|2023-01-19	-25.2898	-57.6102
PY_CHIKV_barcode52|UTI|2023-01-31	-25.401	-57.5727
PY_CHIKV_barcode53|UTI|2023-02-02	-25.2554	-57.506
PY_CHIKV_barcode54|OBITO|2023-01-28	-25.2898	-57.6102
PY_CHIKV_barcode55|UTI|2023-02-03	-25.5636	-57.2957
PY_CHIKV_barcode56|UTI|2023-02-08	-25.3711	-57.5277
PY_CHIKV_barcode57|UTI|2023-02-10	-25.2898	-57.6102
PY_CHIKV_barcode58|OBITO|2023-02-14	-27.2961	-55.8972
PY_CHIKV_barcode59|OBITO|2023-02-14	-25.4678	-57.5109
PY_CHIKV_barcode60|UTI|2023-02-20	-25.1901	-57.5691
PY_CHIKV_barcode61|UTI|2023-02-15	-25.3711	-57.5277
PY_CHIKV_barcode62|AMBULATORIO|2023-02-24	-25.4089	-57.441
PY_CHIKV_barcode63|UTI|2023-02-25	-25.401	-57.5727
PY_CHIKV_L2_barcode02|AMBULATORIO|2023-01-19	-25.2898	-57.6102
PY_CHIKV_L2_barcode03|INTERNADO|2023-01-13	-25.2898	-57.6102
PY_CHIKV_L2_barcode04|AMBULATORIO|2023-01-21	-25.2898	-57.6102
PY_CHIKV_L2_barcode05|AMBULATORIO|2023-01-23	-25.3252	-57.5526
PY_CHIKV_L2_barcode06|AMBULATORIO|2023-01-23	-25.3537	-57.5539
PY_CHIKV_L2_barcode07|AMBULATORIO|2023-01-23	-25.2898	-57.6102
PY_CHIKV_L2_barcode08|AMBULATORIO|2023-01-24	-25.1901	-57.5691
PY_CHIKV_L2_barcode09|AMBULATORIO|2023-01-28	-25.2898	-57.6102
PY_CHIKV_L2_barcode10|AMBULATORIO|2023-01-28	-25.2898	-57.6102
PY_CHIKV_L2_barcode11|AMBULATORIO|2023-02-05	-25.3537	-57.5539
PY_CHIKV_L2_barcode12|AMBULATORIO|2023-02-05	-25.2898	-57.6102
PY_CHIKV_L2_barcode13|AMBULATORIO|2023-02-05	-25.2898	-57.6102
PY_CHIKV_L2_barcode14|AMBULATORIO|2023-02-05	-25.3252	-57.5526
PY_CHIKV_L2_barcode15|AMBULATORIO|2023-02-13	-25.3252	-57.5526
PY_CHIKV_L2_barcode16|AMBULATORIO|2023-02-15	-25.3252	-57.5526
PY_CHIKV_L2_barcode17|AMBULATORIO|2023-02-15	-24.0885	-57.0856
PY_CHIKV_L2_barcode19|AMBULATORIO|2023-02-25	-25.2898	-57.6102
PY_CHIKV_L2_barcode20|AMBULATORIO|2023-02-26	-25.2554	-57.506
PY_CHIKV_L2_barcode21|AMBULATORIO|2023-02-26	-25.2554	-57.506
PY_CHIKV_L2_barcode22|AMBULATORIO|2023-02-27	-25.2898	-57.6102
PY_CHIKV_L2_barcode23|AMBULATORIO|2023-03-01	-25.2898	-57.6102
PY_CHIKV_L2_barcode24|AMBULATORIO|2023-02-28	-25.5933	-56.8794
PY_CHIKV_L2_barcode25|AMBULATORIO|2023-02-28	-25.5933	-56.8794
PY_CHIKV_L2_barcode26|AMBULATORIO|2023-02-28	-25.2554	-57.506
PY_CHIKV_L2_barcode27|AMBULATORIO|2023-03-02	-25.3031	-57.4029
PY_CHIKV_L2_barcode28|AMBULATORIO|2023-03-02	-25.2554	-57.506
PY_CHIKV_L2_barcode29|AMBULATORIO|2023-03-02	-25.2898	-57.6102
PY_CHIKV_L2_barcode30|AMBULATORIO|2023-03-01	-25.2898	-57.6102
PY_CHIKV_L2_barcode31|AMBULATORIO|2023-03-01	-25.2898	-57.6102
PY_CHIKV_L2_barcode32|AMBULATORIO|2023-02-28	-25.2811	-57.1808
PY_CHIKV_L2_barcode34|AMBULATORIO|2023-03-04	-25.1901	-57.5691
PY_CHIKV_L2_barcode35|AMBULATORIO|2023-03-04	-25.1901	-57.5691
PY_CHIKV_L2_barcode36|AMBULATORIO|2023-03-06	-25.2898	-57.6102
PY_CHIKV_L2_barcode37|AMBULATORIO|2023-03-09	-25.2898	-57.6102
PY_CHIKV_L2_barcode38|AMBULATORIO|2023-03-09	-25.2898	-57.6102
PY_CHIKV_L2_barcode39|AMBULATORIO|2023-03-07	-25.5933	-56.8794
PY_CHIKV_L2_barcode40|AMBULATORIO|2023-03-07	-25.5933	-56.8794
PY_CHIKV_L2_barcode41|AMBULATORIO|2023-03-10	-25.2898	-57.6102
PY_CHIKV_L2_barcode42|AMBULATORIO|2023-03-10	-25.2898	-57.6102
PY_CHIKV_L2_barcode43|INTERNADO|2023-02-28	-25.3684	-57.6076
PY_CHIKV_L2_barcode44|UTI|2023-02-27	-25.4394	-57.3498
PY_CHIKV_L2_barcode45|UTI|2023-03-06	-25.4394	-57.3498
PY_CHIKV_L2_barcode46|INTERNADO|2023-03-07	-25.401	-57.5727
PY_CHIKV_L2_barcode47|INTERNADO|2023-03-03	-25.401	-57.5727
PY_CHIKV_L2_barcode48|INTERNADO|2023-03-07	-25.4048	-57.3052
PY_CHIKV_L2_barcode49|UTI|2023-03-05	-25.4394	-57.3498
PY_CHIKV_L2_barcode50|INTERNADO|2023-02-24	-25.3537	-57.5539
PY_CHIKV_L2_barcode51|INTERNADO|2023-02-28	-25.3711	-57.5277
PY_CHIKV_L2_barcode52|INTERNADO|2023-02-25	-25.3537	-57.5539
PY_CHIKV_L2_barcode53|AMBULATORIO|2023-02-25	-26.8859	-56.869
PY_CHIKV_L2_barcode54|AMBULATORIO|2023-02-28	-25.3537	-57.5539
PY_CHIKV_L2_barcode55|AMBULATORIO|2023-02-27	-25.401	-57.5727
PY_CHIKV_L2_barcode56|AMBULATORIO|2023-02-24	-25.4647	-57.0456
PY_CHIKV_L2_barcode57|AMBULATORIO|2023-02-23	-25.7676	-57.2602
PY_CHIKV_L2_barcode58|AMBULATORIO|2023-02-25	-25.623	-57.1575
PY_CHIKV_L2_barcode59|INTERNADO|2023-02-28	-25.3537	-57.5539
PY_CHIKV_L2_barcode60|INTERNADO|2023-02-28	-25.4186	-57.6357
PY_CHIKV_L2_barcode61|AMBULATORIO|2023-02-25	-25.3684	-57.6076
PY_CHIKV_L2_barcode62|AMBULATORIO|2023-02-25	-25.401	-57.5727
PY_CHIKV_L2_barcode63|AMBULATORIO|2023-02-25	-25.3537	-57.5539
PY_CHIKV_L2_barcode64|AMBULATORIO|2023-02-26	-25.4186	-57.6357
PY_CHIKV_L2_barcode65|AMBULATORIO|2023-02-26	-25.3684	-57.6076
PY_CHIKV_L2_barcode66|AMBULATORIO|2023-03-01	-26.8643	-58.33
PY_CHIKV_L2_barcode67|AMBULATORIO|2023-03-01	-26.8643	-58.33
PY_CHIKV_L2_barcode68|AMBULATORIO|2023-03-01	-26.8643	-58.33
PY_CHIKV_L2_barcode69|AMBULATORIO|2023-03-01	-26.8643	-58.33
PY_CHIKV_L2_barcode70|AMBULATORIO|2023-02-24	-24.0885	-57.0856
PY_CHIKV_L2_barcode71|AMBULATORIO|2023-02-23	-24.0885	-57.0856
PY_CHIKV_L2_barcode72|INTERNADO|2023-03-01	-25.3537	-57.5539
PY_CHIKV_L2_barcode73|UTI|2023-02-22	-25.465	-56.0184
PY_CHIKV_L2_barcode74|UTI|2023-03-04	-25.2554	-57.506
PY_CHIKV_L2_barcode75|UTI|2023-03-06	-25.2898	-57.6102
PY_CHIKV_L2_barcode76|UTI|2023-03-05	-26.0541	-56.5046
PY_CHIKV_L2_barcode77|UTI|2023-01-05	-25.3512	-57.6478
PY_CHIKV_L2_barcode78|AMBULATORIO|2023-01-20	-25.2898	-57.6102
PY_CHIKV_L2_barcode79|OBITO|2023-01-23	-25.4898	-57.4509
PY_CHIKV_L2_barcode80|AMBULATORIO|2023-01-26	-25.2554	-57.506
PY_CHIKV_L2_barcode81|AMBULATORIO|2023-01-26	-25.2554	-57.506
PY_CHIKV_L2_barcode82|OBITO|2023-01-26	-25.401	-57.5727
PY_CHIKV_L2_barcode83|OBITO|2023-02-07	-25.3252	-57.5526
PY_CHIKV_L2_barcode84|OBITO|2023-02-09	-25.3252	-57.5526
PY_CHIKV_L2_barcode85|OBITO|2023-02-11	-25.4089	-57.441
PY_CHIKV_L2_barcode86|UTI|2023-02-22	-25.401	-57.5727
ARBOPY_barcode89|PY|NB89|2022-04-23	-25.1585	-57.4974
ARBOPY_barcode90|PY|NB90|2022-04-24	-25.2898	-57.6102
ARBOPY_barcode91|PY|NB91|2022-04-23	-25.2898	-57.6102
ARBOPY_barcode92|PY|NB92|2022-04-27	-25.1901	-57.5691
ARBOPY_barcode93|PY|NB93|2022-04-28	-25.2898	-57.6102

## Sheet: Sheet2
CHIKVPY_barcode02	CHIKVPY_barcode02|PY|NB02|2022-04-06
CHIKVPY_barcode03	CHIKVPY_barcode03|PY|NB03|2022-04-06
CHIKVPY_barcode04	CHIKVPY_barcode04|PY|NB04|2022-04-11
CHIKVPY_barcode05	CHIKVPY_barcode05|PY|NB05|2022-04-28
CHIKVPY_barcode06	CHIKVPY_barcode06|PY|NB06|2022-04-30
CHIKVPY_barcode07	CHIKVPY_barcode07|PY|NB07|2022-04-29
CHIKVPY_barcode08	CHIKVPY_barcode08|PY|NB08|2022-05-07
CHIKVPY_barcode09	CHIKVPY_barcode09|PY|NB09|2022-05-06
CHIKVPY_barcode10	CHIKVPY_barcode10|PY|NB10|2022-05-05
CHIKVPY_barcode11	CHIKVPY_barcode11|PY|NB11|2022-05-14
CHIKVPY_barcode12	CHIKVPY_barcode12|PY|NB12|2022-05-15
CHIKVPY_barcode13	CHIKVPY_barcode13|PY|NB13|2022-05-16
CHIKVPY_barcode14	CHIKVPY_barcode14|PY|NB14|2022-05-20
CHIKVPY_barcode15	CHIKVPY_barcode15|PY|NB15|2022-05-23
CHIKVPY_barcode16	CHIKVPY_barcode16|PY|NB16|2022-05-10
CHIKVPY_barcode17	CHIKVPY_barcode17|PY|NB17|2022-06-02
CHIKVPY_barcode18	CHIKVPY_barcode18|PY|NB18|2022-05-29
CHIKVPY_barcode19	CHIKVPY_barcode19|PY|NB19|2022-06-12
CHIKVPY_barcode20	CHIKVPY_barcode20|PY|NB20|2022-06-10
CHIKVPY_barcode21	CHIKVPY_barcode21|PY|NB21|2022-04-27
CHIKVPY_barcode22	CHIKVPY_barcode22|PY|NB22|2022-05-06
CHIKVPY_barcode23	CHIKVPY_barcode23|PY|NB23|2022-05-20
CHIKVPY_barcode25	CHIKVPY_barcode25|PY|NB25|2022-04-23
CHIKVPY_barcode26	CHIKVPY_barcode26|PY|NB26|2022-04-26
CHIKVPY_barcode27	CHIKVPY_barcode27|PY|NB27|2022-04-27
CHIKVPY_barcode28	CHIKVPY_barcode28|PY|NB28|2022-05-01
CHIKVPY_barcode29	CHIKVPY_barcode29|PY|NB29|2022-05-08
CHIKVPY_barcode30	CHIKVPY_barcode30|PY|NB30|2022-05-07
CHIKVPY_barcode31	CHIKVPY_barcode31|PY|NB31|2022-05-16
CHIKVPY_barcode32	CHIKVPY_barcode32|PY|NB32|2022-05-25
CHIKVPY_barcode33	CHIKVPY_barcode33|PY|NB33|2022-06-01
CHIKVPY_barcode34	CHIKVPY_barcode34|PY|NB34|2022-06-02
CHIKVPY_barcode35	CHIKVPY_barcode35|PY|NB35|2022-04-10
CHIKVPY_barcode36	CHIKVPY_barcode36|PY|NB36|2022-04-29
CHIKVPY_barcode37	CHIKVPY_barcode37|PY|NB37|2022-05-12
CHIKVPY_barcode38	CHIKVPY_barcode38|PY|NB38|2022-05-16
CHIKVPY_barcode39	CHIKVPY_barcode39|PY|NB39|2022-05-23
CHIKVPY_barcode40	CHIKVPY_barcode40|PY|NB40|2022-06-20
CHIKVPY_barcode41	CHIKVPY_barcode41|PY|NB41|2022-06-27
PY_CHIKV_barcode01	PY_CHIKV_barcode01|OBITO|2023-02-28
PY_CHIKV_barcode02	PY_CHIKV_barcode02|UTI|2023-01-05
PY_CHIKV_barcode03	PY_CHIKV_barcode03|OBITO|2023-01-06
PY_CHIKV_barcode04	PY_CHIKV_barcode04|OBITO|2023-01-12
PY_CHIKV_barcode05	PY_CHIKV_barcode05|OBITO|2023-01-12
PY_CHIKV_barcode06	PY_CHIKV_barcode06|OBITO|2023-01-13
PY_CHIKV_barcode07	PY_CHIKV_barcode07|OBITO|2023-01-18
PY_CHIKV_barcode08	PY_CHIKV_barcode08|OBITO|2023-01-18
PY_CHIKV_barcode09	PY_CHIKV_barcode09|UTI|2023-01-19
PY_CHIKV_barcode11	PY_CHIKV_barcode11|UTI|2023-01-19
PY_CHIKV_barcode12	PY_CHIKV_barcode12|AMBULATORIO|2023-01-24
PY_CHIKV_barcode13	PY_CHIKV_barcode13|AMBULATORIO|2023-01-24
PY_CHIKV_barcode14	PY_CHIKV_barcode14|OBITO|2023-01-18
PY_CHIKV_barcode18	PY_CHIKV_barcode18|OBITO|2023-01-25
PY_CHIKV_barcode19	PY_CHIKV_barcode19|UTI|2023-01-28
PY_CHIKV_barcode20	PY_CHIKV_barcode20|AMBULATORIO|2023-01-30
PY_CHIKV_barcode21	PY_CHIKV_barcode21|OBITO|2023-01-29
PY_CHIKV_barcode22	PY_CHIKV_barcode22|OBITO|2023-01-30
PY_CHIKV_barcode23	PY_CHIKV_barcode23|UTI|2023-01-25
PY_CHIKV_barcode25	PY_CHIKV_barcode25|OBITO|2023-01-31
PY_CHIKV_barcode26	PY_CHIKV_barcode26|OBITO|2023-01-31
PY_CHIKV_barcode27	PY_CHIKV_barcode27|UTI|2023-02-01
PY_CHIKV_barcode29	PY_CHIKV_barcode29|UTI|2023-02-04
PY_CHIKV_barcode30	PY_CHIKV_barcode30|OBITO|2023-02-03
PY_CHIKV_barcode31	PY_CHIKV_barcode31|OBITO|2023-02-04
PY_CHIKV_barcode32	PY_CHIKV_barcode32|UTI|2023-02-05
PY_CHIKV_barcode34	PY_CHIKV_barcode34|OBITO|2023-02-08
PY_CHIKV_barcode35	PY_CHIKV_barcode35|OBITO|2023-01-28
PY_CHIKV_barcode36	PY_CHIKV_barcode36|UTI|2023-02-06
PY_CHIKV_barcode37	PY_CHIKV_barcode37|OBITO|2023-02-08
PY_CHIKV_barcode38	PY_CHIKV_barcode38|OBITO|2023-02-10
PY_CHIKV_barcode39	PY_CHIKV_barcode39|UTI|2023-02-09
PY_CHIKV_barcode42	PY_CHIKV_barcode42|OBITO|2023-02-11
PY_CHIKV_barcode43	PY_CHIKV_barcode43|OBITO|2023-02-11
PY_CHIKV_barcode44	PY_CHIKV_barcode44|OBITO|2023-02-15
PY_CHIKV_barcode46	PY_CHIKV_barcode46|UTI|2023-02-16
PY_CHIKV_barcode47	PY_CHIKV_barcode47|UTI|2023-02-16
PY_CHIKV_barcode48	PY_CHIKV_barcode48|UTI|2023-02-15
PY_CHIKV_barcode50	PY_CHIKV_barcode50|OBITO|2023-01-18
PY_CHIKV_barcode51	PY_CHIKV_barcode51|OBITO|2023-01-19
PY_CHIKV_barcode52	PY_CHIKV_barcode52|UTI|2023-01-31
PY_CHIKV_barcode53	PY_CHIKV_barcode53|UTI|2023-02-02
PY_CHIKV_barcode54	PY_CHIKV_barcode54|OBITO|2023-01-28
PY_CHIKV_barcode55	PY_CHIKV_barcode55|UTI|2023-02-03
PY_CHIKV_barcode56	PY_CHIKV_barcode56|UTI|2023-02-08
PY_CHIKV_barcode57	PY_CHIKV_barcode57|UTI|2023-02-10
PY_CHIKV_barcode58	PY_CHIKV_barcode58|OBITO|2023-02-14
PY_CHIKV_barcode59	PY_CHIKV_barcode59|OBITO|2023-02-14
PY_CHIKV_barcode60	PY_CHIKV_barcode60|UTI|2023-02-20
PY_CHIKV_barcode61	PY_CHIKV_barcode61|UTI|2023-02-15
PY_CHIKV_barcode62	PY_CHIKV_barcode62|AMBULATORIO|2023-02-24
PY_CHIKV_barcode63	PY_CHIKV_barcode63|UTI|2023-02-25
PY_CHIKV_L2_barcode02	PY_CHIKV_L2_barcode02|AMBULATORIO|2023-01-19
PY_CHIKV_L2_barcode03	PY_CHIKV_L2_barcode03|INTERNADO|2023-01-13
PY_CHIKV_L2_barcode04	PY_CHIKV_L2_barcode04|AMBULATORIO|2023-01-21
PY_CHIKV_L2_barcode05	PY_CHIKV_L2_barcode05|AMBULATORIO|2023-01-23
PY_CHIKV_L2_barcode06	PY_CHIKV_L2_barcode06|AMBULATORIO|2023-01-23
PY_CHIKV_L2_barcode07	PY_CHIKV_L2_barcode07|AMBULATORIO|2023-01-23
PY_CHIKV_L2_barcode08	PY_CHIKV_L2_barcode08|AMBULATORIO|2023-01-24
PY_CHIKV_L2_barcode09	PY_CHIKV_L2_barcode09|AMBULATORIO|2023-01-28
PY_CHIKV_L2_barcode10	PY_CHIKV_L2_barcode10|AMBULATORIO|2023-01-28
PY_CHIKV_L2_barcode11	PY_CHIKV_L2_barcode11|AMBULATORIO|2023-02-05
PY_CHIKV_L2_barcode12	PY_CHIKV_L2_barcode12|AMBULATORIO|2023-02-05
PY_CHIKV_L2_barcode13	PY_CHIKV_L2_barcode13|AMBULATORIO|2023-02-05
PY_CHIKV_L2_barcode14	PY_CHIKV_L2_barcode14|AMBULATORIO|2023-02-05
PY_CHIKV_L2_barcode15	PY_CHIKV_L2_barcode15|AMBULATORIO|2023-02-13
PY_CHIKV_L2_barcode16	PY_CHIKV_L2_barcode16|AMBULATORIO|2023-02-15
PY_CHIKV_L2_barcode17	PY_CHIKV_L2_barcode17|AMBULATORIO|2023-02-15
PY_CHIKV_L2_barcode19	PY_CHIKV_L2_barcode19|AMBULATORIO|2023-02-25
PY_CHIKV_L2_barcode20	PY_CHIKV_L2_barcode20|AMBULATORIO|2023-02-26
PY_CHIKV_L2_barcode21	PY_CHIKV_L2_barcode21|AMBULATORIO|2023-02-26
PY_CHIKV_L2_barcode22	PY_CHIKV_L2_barcode22|AMBULATORIO|2023-02-27
PY_CHIKV_L2_barcode23	PY_CHIKV_L2_barcode23|AMBULATORIO|2023-03-01
PY_CHIKV_L2_barcode24	PY_CHIKV_L2_barcode24|AMBULATORIO|2023-02-28
PY_CHIKV_L2_barcode25	PY_CHIKV_L2_barcode25|AMBULATORIO|2023-02-28
PY_CHIKV_L2_barcode26	PY_CHIKV_L2_barcode26|AMBULATORIO|2023-02-28
PY_CHIKV_L2_barcode27	PY_CHIKV_L2_barcode27|AMBULATORIO|2023-03-02
PY_CHIKV_L2_barcode28	PY_CHIKV_L2_barcode28|AMBULATORIO|2023-03-02
PY_CHIKV_L2_barcode29	PY_CHIKV_L2_barcode29|AMBULATORIO|2023-03-02
PY_CHIKV_L2_barcode30	PY_CHIKV_L2_barcode30|AMBULATORIO|2023-03-01
PY_CHIKV_L2_barcode31	PY_CHIKV_L2_barcode31|AMBULATORIO|2023-03-01
PY_CHIKV_L2_barcode32	PY_CHIKV_L2_barcode32|AMBULATORIO|2023-02-28
PY_CHIKV_L2_barcode34	PY_CHIKV_L2_barcode34|AMBULATORIO|2023-03-04
PY_CHIKV_L2_barcode35	PY_CHIKV_L2_barcode35|AMBULATORIO|2023-03-04
PY_CHIKV_L2_barcode36	PY_CHIKV_L2_barcode36|AMBULATORIO|2023-03-06
PY_CHIKV_L2_barcode37	PY_CHIKV_L2_barcode37|AMBULATORIO|2023-03-09
PY_CHIKV_L2_barcode38	PY_CHIKV_L2_barcode38|AMBULATORIO|2023-03-09
PY_CHIKV_L2_barcode39	PY_CHIKV_L2_barcode39|AMBULATORIO|2023-03-07
PY_CHIKV_L2_barcode40	PY_CHIKV_L2_barcode40|AMBULATORIO|2023-03-07
PY_CHIKV_L2_barcode41	PY_CHIKV_L2_barcode41|AMBULATORIO|2023-03-10
PY_CHIKV_L2_barcode42	PY_CHIKV_L2_barcode42|AMBULATORIO|2023-03-10
PY_CHIKV_L2_barcode43	PY_CHIKV_L2_barcode43|INTERNADO|2023-02-28
PY_CHIKV_L2_barcode44	PY_CHIKV_L2_barcode44|UTI|2023-02-27
PY_CHIKV_L2_barcode45	PY_CHIKV_L2_barcode45|UTI|2023-03-06
PY_CHIKV_L2_barcode46	PY_CHIKV_L2_barcode46|INTERNADO|2023-03-07
PY_CHIKV_L2_barcode47	PY_CHIKV_L2_barcode47|INTERNADO|2023-03-03
PY_CHIKV_L2_barcode48	PY_CHIKV_L2_barcode48|INTERNADO|2023-03-07
PY_CHIKV_L2_barcode49	PY_CHIKV_L2_barcode49|UTI|2023-03-05
PY_CHIKV_L2_barcode50	PY_CHIKV_L2_barcode50|INTERNADO|2023-02-24
PY_CHIKV_L2_barcode51	PY_CHIKV_L2_barcode51|INTERNADO|2023-02-28
PY_CHIKV_L2_barcode52	PY_CHIKV_L2_barcode52|INTERNADO|2023-02-25
PY_CHIKV_L2_barcode53	PY_CHIKV_L2_barcode53|AMBULATORIO|2023-02-25
PY_CHIKV_L2_barcode54	PY_CHIKV_L2_barcode54|AMBULATORIO|2023-02-28
PY_CHIKV_L2_barcode55	PY_CHIKV_L2_barcode55|AMBULATORIO|2023-02-27
PY_CHIKV_L2_barcode56	PY_CHIKV_L2_barcode56|AMBULATORIO|2023-02-24
PY_CHIKV_L2_barcode57	PY_CHIKV_L2_barcode57|AMBULATORIO|2023-02-23
PY_CHIKV_L2_barcode58	PY_CHIKV_L2_barcode58|AMBULATORIO|2023-02-25
PY_CHIKV_L2_barcode59	PY_CHIKV_L2_barcode59|INTERNADO|2023-02-28
PY_CHIKV_L2_barcode60	PY_CHIKV_L2_barcode60|INTERNADO|2023-02-28
PY_CHIKV_L2_barcode61	PY_CHIKV_L2_barcode61|AMBULATORIO|2023-02-25
PY_CHIKV_L2_barcode62	PY_CHIKV_L2_barcode62|AMBULATORIO|2023-02-25
PY_CHIKV_L2_barcode63	PY_CHIKV_L2_barcode63|AMBULATORIO|2023-02-25
PY_CHIKV_L2_barcode64	PY_CHIKV_L2_barcode64|AMBULATORIO|2023-02-26
PY_CHIKV_L2_barcode65	PY_CHIKV_L2_barcode65|AMBULATORIO|2023-02-26
PY_CHIKV_L2_barcode66	PY_CHIKV_L2_barcode66|AMBULATORIO|2023-03-01
PY_CHIKV_L2_barcode67	PY_CHIKV_L2_barcode67|AMBULATORIO|2023-03-01
PY_CHIKV_L2_barcode68	PY_CHIKV_L2_barcode68|AMBULATORIO|2023-03-01
PY_CHIKV_L2_barcode69	PY_CHIKV_L2_barcode69|AMBULATORIO|2023-03-01
PY_CHIKV_L2_barcode70	PY_CHIKV_L2_barcode70|AMBULATORIO|2023-02-24
PY_CHIKV_L2_barcode71	PY_CHIKV_L2_barcode71|AMBULATORIO|2023-02-23
PY_CHIKV_L2_barcode72	PY_CHIKV_L2_barcode72|INTERNADO|2023-03-01
PY_CHIKV_L2_barcode73	PY_CHIKV_L2_barcode73|UTI|2023-02-22
PY_CHIKV_L2_barcode74	PY_CHIKV_L2_barcode74|UTI|2023-03-04
PY_CHIKV_L2_barcode75	PY_CHIKV_L2_barcode75|UTI|2023-03-06
PY_CHIKV_L2_barcode76	PY_CHIKV_L2_barcode76|UTI|2023-03-05
PY_CHIKV_L2_barcode77	PY_CHIKV_L2_barcode77|UTI|2023-01-05
PY_CHIKV_L2_barcode78	PY_CHIKV_L2_barcode78|AMBULATORIO|2023-01-20
PY_CHIKV_L2_barcode79	PY_CHIKV_L2_barcode79|OBITO|2023-01-23
PY_CHIKV_L2_barcode80	PY_CHIKV_L2_barcode80|AMBULATORIO|2023-01-26
PY_CHIKV_L2_barcode81	PY_CHIKV_L2_barcode81|AMBULATORIO|2023-01-26
PY_CHIKV_L2_barcode82	PY_CHIKV_L2_barcode82|OBITO|2023-01-26
PY_CHIKV_L2_barcode83	PY_CHIKV_L2_barcode83|OBITO|2023-02-07
PY_CHIKV_L2_barcode84	PY_CHIKV_L2_barcode84|OBITO|2023-02-09
PY_CHIKV_L2_barcode85	PY_CHIKV_L2_barcode85|OBITO|2023-02-11
PY_CHIKV_L2_barcode86	PY_CHIKV_L2_barcode86|UTI|2023-02-22
